# Supplementary material for: Production of Antioxidant Molecules in Polygonum aviculare (L.) and Senecio vulgaris (L.) under Metal Stress: A Possible Tool in the Evaluation of Plant Metal Tolerance
Source: Int J Mol Sci. 2020 Oct 3;21(19):7317. doi: 10.3390/ijms21197317 (PMC7582341; doi:10.3390/ijms21197317)
Supplement: Supplementary file 1 [file ijms-21-07317-s001.zip]

Archive with 3 entries (3 files):
- Supplementary Table S1 dataset Polygonum.pdf
- Supplementary Table S2 dataset Senecio.pdf
- Supplementary Table S3.pdf
